# Supplementary material for: Spatial Distribution, Contamination Levels, and Health Risk Assessment of Potentially Toxic Elements in Household Dust in Cairo City, Egypt
Source: Toxics. 2022 Aug 11;10(8):466. doi: 10.3390/toxics10080466 (PMC9414935; doi:10.3390/toxics10080466)
Supplement: Supplementary file 1 [file toxics-10-00466-s001.zip]

Archive with 1 entries (1 files):
- toxics-1860236-supplementary.pdf
